# Supplementary material for: Barrier-Free Carrier Injection in 2D WSe2-MoSe2 Heterostructures via Fermi-Level Depinning
Source: Nanomaterials (Basel). 2025 Jul 3;15(13):1035. doi: 10.3390/nano15131035 (PMC12250957; doi:10.3390/nano15131035)
Supplement: Supplementary file 1 [file nanomaterials-15-01035-s001.zip]

Archive with 1 entries (1 files):
- nanomaterials-3709076-supplementary.pdf
